# Supplementary material for: Microsatellite Instability, Epstein–Barr Virus, and Programmed Cell Death Ligand 1 as Predictive Markers for Immunotherapy in Gastric Cancer
Source: Cancers (Basel). 2022 Jan 3;14(1):218. doi: 10.3390/cancers14010218 (PMC8750088; doi:10.3390/cancers14010218)
Supplement: Supplementary file 1 [file cancers-14-00218-s001.zip]

Archive with 1 entries (1 files):
- cancers-1498418-supplementary.pdf
